# Supplementary material for: Chr15q25 Genetic Variant rs16969968 Alters Cell Differentiation in Respiratory Epithelia
Source: Int J Mol Sci. 2021 Jun 22;22(13):6657. doi: 10.3390/ijms22136657 (PMC8268843; doi:10.3390/ijms22136657)
Supplement: Supplementary file 1 [file ijms-22-06657-s001.zip]

Archive with 1 entries (1 files):
- ijms-1261883-supplementary.pdf
